# Supplementary material for: Platelets, Biomarkers of Coagulation and Fibrinolysis, and Early Coronary Stent Thrombosis
Source: J Clin Med. 2024 Dec 26;14(1):56. doi: 10.3390/jcm14010056 (PMC11721602; doi:10.3390/jcm14010056)
Supplement: Supplementary file 1 [file jcm-14-00056-s001.zip]

Archive with 1 entries (1 files):
- jcm-3360389-supplementary.pdf
